# Supplementary material for: Morphological and Genome-Wide Evidence of Homoploid Hybridisation in Urospermum (Asteraceae)
Source: Plants (Basel). 2022 Jan 11;11(2):182. doi: 10.3390/plants11020182 (PMC8779322; doi:10.3390/plants11020182)
Supplement: Supplementary file 1 [file plants-11-00182-s001.zip]

Archive with 2 entries (2 files):
- plants-1531646-supplementary_figure_1.pdf
- plants-1531646-supplementary_table_1.xlsx
