# Supplementary material for: Morphological and Genome-Wide Evidence of Homoploid Hybridisation in Urospermum (Asteraceae)
Source: Plants (Basel). 2022 Jan 11;11(2):182. doi: 10.3390/plants11020182 (PMC8779322; doi:10.3390/plants11020182)
Supplement: Supplementary file 1 [file plants-11-00182-s001.zip › plants-1531646-supplementary_table_1.xlsx]

## Sheet: Sheet1
ANNOTATION OF UROSPERMUM DALECHAMPII
Sequence type/Repeat type	No. of clusters	No. of superclusters	No. of reads	Genome proportion (%)	Total length (Mbp/1C)
Ty1/Copia-Ale	6	6	4280	0.208792	2.22572
Ty1/Copia-Angela	8	2	61290	2.98992	31.8725
Ty1/Copia-Bianca	1	1	10604	0.517296	5.51438
Ty1/Copia-Ikeros	1	1	334	0.0162936	0.173689
Ty1/Copia-Ivana	5	5	6334	0.308992	3.29386
Ty1/Copia-SIRE	41	11	369507	18.0257	192.154
Ty1/Copia-TAR	3	2	6307	0.307675	3.27982
Ty1/Copia-Tork	7	4	33454	1.63199	17.397
Ty3/Gypsy-Athila	7	4	20102	0.980638	10.4536
Ty3/Gypsy-CRM	1	1	2087	0.10181	1.0853
Ty3/Gypsy-Reina	1	1	418	0.0203913	0.217372
Ty3/Gypsy-Retand	1	1	2415	0.117811	1.25587
Ty3/Gypsy-Tekay	30	14	199202	9.71769	103.591
LTR	3	3	17733	0.865071	9.22165
LINE	9	8	14764	0.720234	7.67769
Pararetrovirus	5	3	17914	0.873901	9.31578
DNA_transp-Helitron	2	2	8442	0.411827	4.39008
DNA_transp-TIR-EnSpm	5	2	11086	0.54081	5.76503
DNA_transp-TIR-Harbinger-Tpase	3	3	1678	0.0818581	0.872607
DNA_transp-TIR-hAT-Tpase	3	3	7156	0.349092	3.72132
DNA_transp-TIR-Mariner	4	1	13495	0.658328	7.01778
DNA_transp-TIR-MuDR-Mutator	10	8	19977	0.97454	10.3886
rDNA-45S	9	1	74711	3.64463	38.8518
rDNA-5S	2	2	10841	0.528858	5.63762
Satellite	23	20	142307	6.94218	74.0036
Unclassified repeats	96	95	91952	4.4857	47.8176
Unclassified repeats (GP<0.01%)			371884	18.1417	193.39
Single			529616	25.8363	275.415
ANNOTATION OF UROSPERMUM PICROIDES
Sequence type/Repeat type	No. of clusters	No. of superclusters	No. of reads	Genome proportion (%)	Total length (Mbp/1C)
Ty1/Copia-Ty1/Copia-Ale	2	2	1674	0.116274	0.852872
Ty1/Copia-Ty1/Copia-Angela	6	2	41789	2.90262	21.2907
Ty1/Copia-Ty1/Copia-Bianca	3	3	3463	0.240536	1.76433
Ty1/Copia-Ty1/Copia-SIRE	31	8	245677	17.0645	125.168
Ty1/Copia-Ty1/Copia-TAR	2	2	5146	0.357436	2.62179
Ty3/Gypsy-Ty3/Gypsy-Athila	2	2	5366	0.372717	2.73388
Ty3/Gypsy-Ty3/Gypsy-CRM	2	2	1974	0.137112	1.00572
Ty3/Gypsy-Ty3/Gypsy-Tekay	10	6	53912	3.74467	27.4672
LTR	3	3	1240	0.0861291	0.631757
LINE	1	1	171	0.0118775	0.0871213
Pararetrovirus	1	1	2705	0.187886	1.37815
DNA_transposon-DNA_transposon-Helitron	2	2	5075	0.352504	2.58562
DNA_transposon-DNA_transposon-TIR-Harbinger-Tpase	3	3	719	0.049941	0.366317
DNA_transposon-DNA_transposon-TIR-MuDR-Mutator	6	6	11028	0.765993	5.61856
rDNA-45S	7	1	54168	3.76245	27.5976
rDNA-5S	2	2	5450	0.378551	2.77667
Satellite	41	39	225136	15.6377	114.703
Unclassified repeats	99	96	69419	4.82177	35.3677
Unclassified repeats (GP<0.01)			270166	18.7655	137.645
Single			435592	30.2558	221.926
ANNOTATION OF UROSPERMUM DALECHAMPII x PICROIDES
Sequence type/Repeat type	No. of clusters	No. of superclusters	No. of reads	Genome proportion (%)	Total length (Mbp/1C)
Ty1/Copia-Angela	8	3	53819	2.99022	26.9048
Ty1/Copia-Bianca	2	1	6790	0.377256	3.3944
Ty1/Copia-Ivana	1	1	500	0.0277803	0.249956
Ty1/Copia-SIRE	38	11	318383	17.6895	159.163
Ty1/Copia-TAR	2	2	7748	0.430483	3.87332
Ty1/Copia-Tork	6	3	17415	0.967588	8.70597
Ty3/Gypsy-Athila	8	6	15668	0.870523	7.83262
Ty3/Gypsy-CRM	1	1	2887	0.160403	1.44325
Ty3/Gypsy-Retand	2	2	533	0.0296138	0.266453
Ty3/Gypsy-Tekay	21	10	101371	5.63223	50.6766
LTR	4	4	33283	1.84922	16.6386
LINE	6	6	7302	0.405703	3.65036
Pararetrovirus	4	2	11609	0.645003	5.80348
DNA_transposon-Helitron	3	3	8891	0.493989	4.44472
DNA_transposon-TIR-Enspm_CACTA	3	2	3427	0.190406	1.7132
DNA_transposon-TIR-harbinger	6	6	1497	0.0831742	0.748368
DNA_transposon-TIR-hAT	3	3	2761	0.153403	1.38026
DNA_transposon-TIR-Mutator-Tpase	6	6	7486	0.415927	3.74234
rDNA-45S	6	1	38731	2.15192	19.3621
rDNA-5S	2	2	14444	0.802517	7.22073
Satellite	40	38	209804	11.6568	104.884
Unclassified repeats	120	117	87012	4.83444	43.4983
Unclassified repeats (GP<0.01)			322791	17.9345	161.367
Single			525685	29.2074	262.796
